# Supplementary material for: Endothelial Monocyte-Activating Polypeptide-II Induces BNIP3-Mediated Mitophagy to Enhance Temozolomide Cytotoxicity of Glioma Stem Cells via Down-Regulating MiR-24-3p
Source: Front Mol Neurosci. 2018 Mar 26;11:92. doi: 10.3389/fnmol.2018.00092 (PMC5879952; doi:10.3389/fnmol.2018.00092)
Supplement: Supplementary file 3 [file DataSheet1.XLSX]

## Sheet: Sheet1
Fig1
B				U87-GSCs						U251-GSCs
		control	1	0.907	1.0994			control	1	0.927	1.054
		EMAPⅡ	0.506597	0.686832	0.649135			EMAPⅡ	0.51766	0.616832	0.649135
		TMZ 200uM 48h	0.6417	0.56412	0.43278			TMZ 200uM 48h	0.6417	0.46412	0.43278
		EMAPⅡ+TMZ 200uM 48h	0.3	0.381598	0.216147			EMAPⅡ+TMZ 200uM 48h	0.24	0.321598	0.16147
		TMZ 400uM 48h	0.4117	0.605412	0.4278			TMZ 400uM 48h	0.3117	0.55412	0.4278
		EMAPⅡ+TMZ 400uM 48h	0.26	0.161598	0.105147			EMAPⅡ+TMZ 400uM 48h	0.21	0.161598	0.05147
		TMZ 200uM 72h	0.438556	0.322016	0.358283			TMZ 200uM 72h	0.385564	0.242016	0.358283
		EMAPⅡ+TMZ 200uM 72h	0.17	0.211598	0.1147			EMAPⅡ+TMZ 200uM 72h	0.137	0.211598	0.07147
		TMZ 400uM 72h	0.370667	0.28283	0.216234			TMZ 400uM 72h	0.327067	0.18283	0.216234
		EMAPⅡ+TMZ 400uM 72h	0.17	0.191598	0.07147			EMAPⅡ+TMZ 400uM 72h	0.17	0.091598	0.07147
C				U87-GSCs									U251-GSCs
															migration					invasion
	Control	EMAPⅡ	TMZ	EMAPⅡ+TMZ		Control	EMAPⅡo	TMZ	EMAPⅡ+TMZ				Control	EMAPⅡo	TMZ	EMAPⅡ+TMZ		Control	EMAPⅡo	TMZ	EMAPⅡ+TMZ
	120	71	64	33		75	69	70	25				148	72	65	31		89	48	42	32
	135	75	72	42		88	71	65	22				120	78	74	37		72	54	50	25
	148	86	60	27		79	70	68	31				133	88	81	40		92	60	53	29
Fig2				U87-GSCs
D		Control			EMAPⅡ			TMZ			EMAPⅡ+TMZ						Control			EMAPⅡ			TMZ			EMAPⅡ+TMZ
	LC3II/I	0.78	0.81	0.92	1.92	1.9	1.65	7.09	10.12	3.83	9.15	15.84	12.03			LC3II/I	0.8	0.54	1.04	4	3.02	5.12	5.22	8.14	4.11	11.12	9.22	14.17
	P62	1.20587	1.73198	1.48	1.1485	0.9745	0.6	0.994	0.7856	0.58	0.6247	0.512	0.3			P62	1.24587	1.08198	1.38	0.585	0.7745	1.04	0.787694	0.7456	0.517	0.49247	0.4412	0.221
	CYPD	0.416506	0.39429	0.32175	0.21408	0.190452	0.184	0.178918	0.097821	0.11997	0.044114	0.08212	0.0248			CYPD	0.566506	0.6729	0.50175	0.48	0.394408	0.30452	0.338918	0.407821	0.2597	0.114114	0.16212	0.0948
	TOMM20	0.54	0.59412	0.489	0.4312	0.3441	0.47	0.3817	0.32145	0.4	0.2478	0.28148	0.21			TOMM20	0.761489	0.772741	0.56	0.337431	0.538541	0.43	0.248917	0.36145	0.32	0.2078	0.15148	0.2475
Fig3	A	U87-GSCs					U251-GSCs
		Control	0.31	0.26147	0.15		Control	0.29	0.27	0.19
		EMAPⅡ	0.53455	0.64	0.42		EMAPⅡ	0.63455	0.6514	0.53
		TMZ	0.65455	0.46125	0.74		TMZ	0.69455	0.55125	0.82
		EMAPⅡ+TMZ	0.80254	0.99278	1.143		EMAPⅡ+TMZ	0.84254	0.99278	1.203
	B
			Control			BNIP3(+)NC			BNIP3(+)			BNIP3(-)NC			BNIP3(-)
		U87-GSCs	1	0.9	1.1	1.09	1.12	0.94	0.6	0.4	0.7	1.1	1.15	0.85	1.6	1.85	1.44
		U251-GSCs	1	0.87	1.23	0.87	0.94	1.2	0.57	0.45	0.58	1.09	1.2	0.91	1.57	1.78	1.47
	C
			Control			BNIP3(+)NC			BNIP3(+)			BNIP3(-)NC			BNIP3(-)
	U251-GSCs	Migration	100	120	80	90	124	76	50	67	33	110	97	82	150	170	130
		Invasion	90	70	60	80	65	93	30	40	55	95	75	60	140	100	120
			Control			BNIP3(+)NC			BNIP3(+)			BNIP3(-)NC			BNIP3(-)
	U87-GSCs	Migration	110	125	90	100	124	90	41	55	33	110	97	82	140	155	128
		Invasion	60	40	80	60	75	45	38	25	15	45	75	60	80	100	60
Fig4	A	U87-GSCs
			Control			BNIP3(+)NC			BNIP3(+)			BNIP3(-)NC			BNIP3(-)
		LC3 II/I	0.82	1.23	1.34	1.32	0.94	0.72	7.12	9.22	11.26	0.84	1.15	1.32	0.39	0.35	0.27
		P62	0.31	0.361	0.26	0.47	0.11	0.284	0.11	0.18	0.084	0.17	0.4678	0.345	0.78	0.93	1.12
		CYPD	0.31	0.28	0.35	0.3	0.28	0.35	0.175	0.154	0.058	0.36	0.215	0.285	0.565	0.68	0.4197
		TOMM20	0.37	0.2	0.305	0.3	0.27	0.334	0.1	0.134	0.044	0.2	0.145	0.255	0.53	0.407	0.51
		U251-GSCs
			Control			BNIP3(+)NC			BNIP3(+)			BNIP3(-)NC				BNIP3(-)
		LC3 II/I	1.2	1.6	1.87	2	1.1	1.39	14.12	9.67	17.92	0.9	1.22	1.31	0.35	0.45	0.25
		P62	0.21	0.23	0.49	0.322	0.37	0.267	0.13	0.12	0.09	0.42	0.178	0.245	0.78	1.2	0.94
			Control			BNIP3(+)NC			BNIP3(+)			BNIP3(-)NC				BNIP3(-)
		CYPD	0.34	0.24	0.29	0.2	0.27	0.33	0.165	0.054	0.048	0.31	0.235	0.285	0.41	0.48	0.537
		TOMM20	0.17	0.2	0.2305	0.2	0.17	0.234	0.14	0.074	0.06	0.2	0.165	0.24	0.4	0.407	0.51
	B	U87-GSCs
			Control			EMAPⅡ+TMZ			BNIP3(+)+EMAPⅡ+TMZ_x000f_				BNIP3(-)+EMAPⅡ+TMZ_x000f_
		LC3 II/I	0.89	0.67	1	4	2.4	6.4	8.28	10.21	6.34	2.24	3.24	0.47
		P62	0.580625	0.450457	0.65147	0.22255	0.21	0.37	0.12531	0.027	0.19	0.522125	0.45	0.32
			Control			EMAPⅡ+TMZ			BNIP3(+)+EMAPⅡ+TMZ_x000f_				BNIP3(-)+EMAPⅡ+TMZ_x000f_
		CYPD	0.19633	0.27412	0.29123	0.0958675	0.16235	0.12	0.04801	0.021368	0.075147	0.165063	0.17245	0.23245
		TOMM20	0.782475	0.69145	0.842746	0.4204	0.371698	0.441298	0.20175	0.1475	0.2178	0.54945	0.573598	0.661127
		U251-GSCs
			Control			EMAPⅡ+TMZ			BNIP3(+)+EMAPⅡ+TMZ_x000f_				BNIP3(-)+EMAPⅡ+TMZ_x000f_
		LC3 II/I	0.8	0.67	1	4.9	3.8	5.4	6.92	8.85	6.3	2.6	1.93	2.4
		P62	0.553575	0.384569	0.73147	0.318575	0.1874	0.178763	0.097565	0.021472	0.183975	0.523275	0.307	0.34785
			Control			EMAPⅡ+TMZ.			BNIP3(+)+EMAPⅡ+TMZ_x000f_			BNIP3(-)+EMAPⅡ+TMZ_x000f_
		CYPD	0.348675	0.31	0.38	0.0902375	0.16	0.12	0.0214125	0.102	0.03	0.3061	0.19	0.22
		TOMM20	0.462975	0.38	0.54	0.294775	0.21	0.24	0.114227	0.16	0.06	0.375175	0.32	0.42
	C
			Control			EMAP II+TMZ			BNIP3(+)+EMAPⅡ+TMZ_x000f_				BNIP3(-)+EMAPⅡ+TMZ_x000f_
		U87-GSCs	1	0.9	1.1	0.22	0.18	0.26	0.12	0.09	0.15	0.83	0.78	0.91
		U251-GSCs	1	0.88	1.15	0.18	0.23	0.2	0.1	0.05	0.12	0.75	0.81	0.88
	D
		U87-GSCs
			Control			EMAP II+TMZ			BNIP3(+)+EMAPⅡ+TMZ_x000f_				BNIP3(-)+EMAPⅡ+TMZ_x000f_
		Migration	120	105	138	60	45	77	30	17	40	100	87	109
		Invasion	104	110	99	54	48	59	22	31	18	90	103	85
		U251-GSCs
			Control			EMAP II+TMZ			BNIP3(+)+EMAPⅡ+TMZ_x000f_				BNIP3(-)+EMAPⅡ+TMZ_x000f_
		Migration	141	138	132	69	85	77	40	32	45	120	109	123
		Invasion	104	120	130	54	80	70	30	38	20	90	105	93
Fig5	A
		control	1	1.075	0.835
		EMAP II	0.68	0.65	0.485
		TMZ	0.7	0.515	0.44
		EMAP II+TMZ	0.5	0.19	0.22
	D
			Control			agomir24-3p-NC			agomir24-3p			antagomir24-3p-NC			antagomir24-3p
		U87-GSCs	1	0.9	1.1	1.09	1.12	0.94	1.6	1.44	1.78	0.97	1.15	0.85	0.6	0.7	0.55
		U251-GSCs	1	0.9	1.12	1.1	0.9	1.2	1.67	1.35	1.8	0.94	1.15	0.91	0.57	0.61	0.43
	B
		U87-GSCs
			Control			angomir-24-3p-NC			angomir-24-3p			antagomir-24-3p-NC			antagomir-24-3p
		LC3II/I	1.4	0.6	0.94	0.99	0.6	1.3	0.7	0.3	0.48	1.1	1.1	0.6	5.9	4	3.7
		P62	1.01	0.9	1.34	1.3	0.98	0.8	1.5	1.7	2.1	1.15	1.3	0.77	0.54	0.47	0.8
		U251-GSCs
			Control			angomir-24-3p-NC			angomir-24-3p			antagomir-24-3p-NC			antagomir-24-3p
		LC3II/I	0.94	0.64	1.32	0.92	0.8	1.2	0.6	0.35	0.48	1.34	0.97	0.7	3.9	3.2	2.5
		P62	1.01	0.84	1.34	1.1	1.08	0.7	1.6	1.7	2.04	1.05	1.3	0.77	0.52	0.41	0.62
	C	U87-GSCs
			Control			angomir-24-3p-NC			angomir-24-3p			antagomir-24-3p-NC			antagomir-24-3p
		CYPD	0.84	0.73	0.92	0.84	0.65	0.78	1.38	1.53	1.45	0.77	0.91	0.62	0.2	0.4	0.28
		TOMM20	0.7	0.97	0.67	0.78	0.61	0.91	1.5	1.8	1.27	0.74	0.88	0.61	0.3	0.47	0.29
		U251-GSCs
			Control			angomir-24-3p-NC			angomir-24-3p			antagomir-24-3p-NC			antagomir-24-3p
		CYPD	0.81	0.62	0.84	0.81	0.63	0.71	1.39	1.59	1.65	0.789	0.74	0.81	0.35	0.424	43
		TOMM20	1.01	0.97	1.3	1.2	0.98	0.91	1.67	1.7	1.84	1.05	1.3	0.88	0.64	0.47	0.57
	E
		U87-GSCs	Control			angomir-24-3p-NC			angomir-24-3p			antagomir-24-3p-NC			antagomir-24-3p
		Migration	95	107	87	90	98	80	135	140	146	102	90	85	49	46	57
		Invasion	80	65	60	85	65	58	120	90	115	95	75	60	39	29	24
		U251-GSCs	Control			angomir-24-3p-NC			angomir-24-3p			antagomir-24-3p-NC			antagomir-24-3p
		Migration	100	116	89	100	124	70	140	155	128	110	97	82	40	65	50
		Invasion	55	45	65	55	66	49	95	98	105	53	72	61	22	17	29
Fig6	A		Control			agomiR-24-3p-NC			agomiR-24-3p
		BNIP3 Wt	1	1.15	0.9	1.2	1.02	0.87	0.45	0.33	0.58
		BNIP3 Mut	1.1	0.8	1.06	1.03	1.23	0.74	0.95	1.23	0.76
	B
			Control			agomir24-3p-NC			agomir24-3p			antagomir24-3p-NC			antagomir24-3p
		U87-GSCs	1	0.88	1.12	1.09	1.12	0.94	1.2	1.05	0.85	0.97	1.21	0.85	0.82	0.94	1.18
		U251-GSCs	1	0.93	1.12	1.02	0.88	1.17	1.13	0.94	0.87	0.94	1.2	0.85	0.89	1.21	0.94
	C
			Control			angomir-24-3p-NC			angomir-24-3p			antagomir-24-3p-NC			antagomir-24-3p
		U87-GSCs	0.3	0.4	0.45	0.5	0.2	0.35	0.1	0.03	0.2	0.49	0.5	0.24	0.89	1.3	1.1
		U251-GSCs	0.6	0.4	0.45	0.5	0.4	0.34	0.06	0.15	0.27	0.74	0.6	0.32	0.93	1	1.1
	D
			Control			EMAPⅡ+TMZ			agomir-24-3p+EMAPⅡ+TMZ				antagomir-24-3p+EMAPⅡ+TMZ
		U87-GSCs	0.158675	0.31	0.05	0.620237	0.54	0.8	0.121413	0.192	0.363	1.0961	0.81	0.92
		U251-GSCs	0.14	0.21	0.11	0.650238	0.51	0.7	0.0914125	0.293	0.18	1.02	0.93	0.731
Fig7	A		U87-GSCs
				Control			agomir-24-3p-NC+BNIP3(+)NC			agomir-24-3p+BNIP3(+)			agomir-24-3p-NC+BNIP3(-)NC			agomir-24-3p+BNIP3(-)			antagomir-24-3p-NC+BNIP3(+)NC			antagomir-24-3p+BNIP3(+)			antagomir-24-3p-NC+BNIP3(-)NC			antagomir-24-3p+BNIP3(-)
			lC3 II/I	0.8	0.95	0.74	0.84	0.69	0.97	0.99	0.87	0.77	0.94	0.64	1.19	0.4	0.12	0.31	0.87	0.77	1.24	5.11	4.21	7.04	0.84	0.78	0.93	0.78	0.61	0.95
			P62	1	0.98	0.88	1.05	1.25	0.99	0.874	1.1	0.94	0.88	1.2	1.1	1.81	1.59	1.94	1.18	1.15	0.98	0.22	0.37	0.14	1.07	0.88	0.94	0.97	1.08	0.87
			U251-GSCs
				Control			agomir-24-3p-NC+BNIP3(+)NC			agomir-24-3p+BNIP3(+)			agomir-24-3p-NC+BNIP3(-)NC			agomir-24-3p+BNIP3(-)			antagomir-24-3p-NC+BNIP3(+)NC			antagomir-24-3p+BNIP3(+)			antagomir-24-3p-NC+BNIP3(-)NC			antagomir-24-3p+BNIP3(-)
			LC3 II/I	0.9	0.7	0.99	0.89	0.67	1.1	1.2	0.6	0.81	1.3	0.6	0.89	0.2	0.39	0.11	0.89	1.04	0.4	2.9	3.6	4.9	1.08	0.79	0.91	0.91	0.94	0.8
			P62	1	0.98	0.88	1.05	1.15	0.99	0.874	1.34	0.94	0.88	1.2	1.28	1.83	1.67	1.98	1.18	1.12	1.29	0.22	0.37	0.14	1.07	0.88	0.84	0.99	1.06	0.77
	B
			U87-GSCs
				Control			agomir-24-3p-NC+BNIP3(+)NC			agomir-24-3p+BNIP3(+)			agomir-24-3p-NC+BNIP3(-)NC			agomir-24-3p+BNIP3(-)			antagomir-24-3p-NC+BNIP3(+)NC			antagomir-24-3p+BNIP3(+)			antagomir-24-3p-NC+BNIP3(-)NC			antagomir-24-3p+BNIP3(-)
			CYPD	0.5	0.54	0.46	0.5	0.6	0.48	0.39	0.57	0.46	0.5	0.61	0.42	1.2	1.42	1.13	0.51	0.56	0.42	0.13	0.2	0.07	0.51	0.6	0.4	0.55	0.4	0.64
			TOMM20	0.3	0.4	0.2	0.33	0.45	0.27	0.3	0.33	0.24	0.34	0.37	0.21	0.94	0.85	1.02	0.34	0.44	0.28	0.08	0.11	0.14	0.29	0.471	0.19	0.34	0.27	0.41
			U251-GSCs
				Control			agomir-24-3p-NC+BNIP3(+)NC			agomir-24-3p+BNIP3(+)			agomir-24-3p-NC+BNIP3(-)NC			agomir-24-3p+BNIP3(-)			antagomir-24-3p-NC+BNIP3(+)NC			antagomir-24-3p+BNIP3(+)			antagomir-24-3p-NC+BNIP3(-)NC			antagomir-24-3p+BNIP3(-)
			CYPD	0.6	0.584	0.47	0.5	0.65	0.48	0.49	0.57	0.46	0.52	0.61	0.42	1.34	1.092	1.13	0.51	0.56	0.49	0.13	0.17	0.05	0.51	0.69	0.4	0.57	0.47	0.67
	C		TOMM20	0.4	0.49	0.27	0.41	0.49	0.28	0.37	0.41	0.49	0.34	0.487	0.3	1.08	1.11	1.29	0.34	0.58	0.29	0.04	0.07	0.18	0.39	0.471	0.19	0.34	0.33	0.51
			Control			angomir-24-3p+BNIP3(+)			angomir-24-3p+BNIP3(-)			antagomir-24-3p+BNIP3(+)			antagomir-24-3p+BNIP3(-)
		U87-GSCs	1.1	0.8	1.13	1.34	0.79	0.94	1.8	1.66	2.1	0.32	0.47	0.21	0.97	1.29	0.87
		U251-GSCs	1.08	0.82	1.15	0.87	0.9	1.04	1.9	1.74	2.01	0.21	0.49	0.1	0.94	1.26	0.92
	D
		U87-GSCs	Control			agomir-24-3p+BNIP3(+)			agomir-24-3p+BNIP3(-)			antagomir-24-3p+BNIP3(+)			antagomir-24-3p+BNIP3(-)
			Migration	97	105	88	110	112	95	163	155	152	107	114	97	60	71	49
			Invasion	60	49	72	50	62	45	95	89	103	41	67	55	25	19	31
		U251-GSCs	Control			agomir-24-3p+BNIP3(+)			agomir-24-3p+BNIP3(-)			antagomir-24-3p+BNIP3(+)			antagomir-24-3p+BNIP3(-)
			Migration	100	107	87	100	114	91	163	155	157	97	121	89	60	70	45
			Invasion	82	72	87	60	78	69	117	98	111	64	67	83	40	20	30
Fig8
	C	U87-GSCs
			Control			EMAP II+TMZ			miR-24-3p(-)			miR-24-3p(-)+EMAP II+TMZ					U251-GSCs			Control			EMAP II+TMZ			miR-24-3p(-)			miR-24-3p(-)+EMAP II+TMZ
			Mean	SD	N	Mean	SD	N	Mean	SD	N	Mean	SD	N						Mean	SD	N	Mean	SD	N	Mean	SD	N	Mean	SD	N
		10	52	32.5012	10	48.3333	28.0662	10	40	33	10	32	39.6	10					10	52	32.5012	10	37	34	10	48.3333	28.0662	10	31.3333	39.7829	10
		15	151.667	57.9461	10	115.667	58.693	10	80	59.4	10	72.6667	24.9872	10					15	148.333	41.5241	10	78	49.8289	10	88.3333	45.5717	10	62.6667	40.3267	10
		20	242.333	144.083	10	190	49.5	10	140	52.8	10	107	27.0117	10					20	213	35.6949	10	136.667	69.9517	10	158.333	41.5241	10	97	51.8636	10
		25	373.667	125.675	10	259.333	115.5	10	275.333	86.1378	10	123	35.6949	10					25	310.333	64.3571	10	202	49.8289	10	215	54.4916	10	115.667	48.984	10
		30	528	92.4	10	353	87.803	10	370	82.2125	10	166	60.2194	10					30	409.333	66.0275	10	280.333	51.7935	10	300.667	43.2478	10	143.333	57.9461	10
		35	656.667	115.892	10	421	82.5	10	460	80.9026	10	186	64.2441	10					35	495	75.6125	10	314	41.3489	10	340	66	10	165.333	69.7178	10
		40	796	102.3	9	512	93.124	10	551	82.5	10	218.333	94.0548	10					40	565	54.0233	10	371.333	61.0574	10	403	82.3062	10	195.667	48.3124	10
		45	907.333	98.6879	9	580	99	10	612	95.7	9	234	60.49	10					45	600.667	62.7289	9	381	72.8247	10	423.333	84.0482	10	199.333	41.261	10
		50	970	105.6	8	612	92.1997	9	688	105.857	9	258.667	99.0183	10					50	641.667	61.2355	9	390	60.52	9	438	75.3782	9	217.333	49.9744	9
	D
		U87-GSCs								U251-GSCs
		Days	Control	EMAP II+TMZ	miR-24-3p(-)	miR-24-3p(-)+EMAP II+TMZ					Days	Control	EMAP II+TMZ	miR-24-3p(-)	miR-24-3p(-)+EMAP II+TMZ
		1									1
		2									2
		3									3
		4									4
		5									5
		6									6
		7									7
		8									8
		9									9
		10									10
		11									11
		12									12
		13									13
		14									14
		15									15
		16									16
		17	1								17
		18	0								18	1
		19	1								19	0
		20	1								20	1
		21	0								21	1
		22	1								22	0
		23									23	1
		24	1		1						24	1
		25	1		0						25	1	1	1
		26	1	1	1						26		0	0
		27	0	1	0						27	1	1	1
		28	1	1	1						28	0	1	0
		29	1	1	1						29	1	1	1	1
		30	1（euthanizing mice）	0							30	1（euthanizing mice）	0	0	0
		31		0							31		0	1	1
		32		1	1						32		1	1	0
		33		1	1	1					33		1	1	1
		34		0		0					34		0	1	0
		35		1	0	1					35		1	0	1
		36		1	1	0					36		1（euthanizing mice）	2	0
		37		1（euthanizing mice）	2	1					37		1	1（euthanizing mice）	1
		38		0	1（euthanizing mice）	0					38		0		0
		39		1		0					39		1（euthanizing mice）		0
		40				1					40				1
		41				0					41				0
		42				0					42				0
		43				1					43				1
		44				2					44				0
		45				0					45				1
		46				1					46				1
		47				1					47				0
		48				1（euthanizing mice）					48				2
		49									49				1（euthanizing mice）
		50									50
